# Supplementary material for: G-Protein/β-Arrestin-Linked Fluctuating Network of G-Protein-Coupled Receptors for Predicting Drug Efficacy and Bias Using Short-Term Molecular Dynamics Simulation
Source: PLoS One. 2016 May 17;11(5):e0155816. doi: 10.1371/journal.pone.0155816 (PMC4871340; doi:10.1371/journal.pone.0155816)
Supplement: S1 File — All of the residues that include the fluctuating atomsG-protein are listed. The number of the fluctuating atomsG-protein is shown in the right column. (XLS) [file pone.0155816.s009.xls]

## Sheet: S2 Table
Residue name	Ballesteros-Weinstein numbering	The number of fluctuating atomsG-protein in the residue
ILE72	2.43	3
THR73	2.44	4
SER74	2.45	6
LEU75	2.46	1
HIS93	2.64	4
ILE94	2.65	2
LEU95	2.66	2
MET96	2.67	3
LYS97	-	4
MET98	-	3
TRP99	-	1
CYS116	3.35	1
ALA119	3.38	1
SER120	3.39	2
ILE121	3.4	5
GLU122	3.41	1
LYS140	-	1
GLN170	4.62	1
ALA181	-	2
ILE182	-	5
ASN183	-	7
CYS184	-	4
TYR185	-	10
ALA186	-	5
GLU187	-	5
GLU188	-	5
THR189	-	5
ILE201	5.4	1
PHE208	5.47	3
MET215	5.54	1
VAL216	5.55	2
LYS227	5.66	2
LEU266	6.28	7
ALA271	6.33	5
LEU275	6.37	4
ILE278	6.4	2
MET279	6.41	6
GLY280	6.42	4
THR281	6.43	4
PHE282	6.44	7
THR283	6.45	7
LEU284	6.46	5
CYS285	6.47	1
LEU287	6.49	1
PHE289	6.51	2
ARG304	-	3
LYS305	7.32	2
GLU306	7.33	1
VAL307	7.34	5
TYR308	7.35	6
ILE309	7.36	4
LEU310	7.37	1
PHE332	8.5	4
ILE334	8.52	1
