# Supplementary material for: G-Protein/β-Arrestin-Linked Fluctuating Network of G-Protein-Coupled Receptors for Predicting Drug Efficacy and Bias Using Short-Term Molecular Dynamics Simulation
Source: PLoS One. 2016 May 17;11(5):e0155816. doi: 10.1371/journal.pone.0155816 (PMC4871340; doi:10.1371/journal.pone.0155816)
Supplement: S2 File — (A) All of the residue—residue pairs that include the atom–atom couplingsG-protein between two fluctuating atomsG-protein are listed. The number of the atom–atom couplingsG-protein in the residue—residue pair is shown in the right column. (B) All of the residue—residue pairs that include the atom–atom couplingsG-protein between a fluctuating atomG-protein and any other atom in different helix/loop are listed. (XLS) [file pone.0155816.s010.xls]

## Sheet: S3 Table
A
Residue name 1 (fluctuating atomG-protein)	Ballesteros-Weinstein numbering 1	Residue name 2 (fluctuating atomG-protein)	Ballesteros-Weinstein numbering 2	The number of atom-atom couplinigG-protein in the residue-residue pair
HIS93	2.64	ILE309	7.36	8
ILE94	2.65	LYS97	-	2
ILE94	2.65	MET98	-	1
LEU95	2.66	LYS97	-	4
LEU95	2.66	MET98	-	6
MET96	2.67	LYS97	-	6
MET96	2.67	MET98	-	7
LYS97	-	LYS97	-	3
LYS97	-	MET98	-	3
SER120	3.39	PHE208	5.47	1
CYS116	3.35	PHE282	6.44	1
SER120	3.39	ILE278	6.4	1
SER120	3.39	THR281	6.43	4
SER120	3.39	PHE282	6.44	12
SER120	3.39	THR283	6.45	1
ILE121	3.4	ILE278	6.4	8
ILE121	3.4	MET279	6.41	11
ILE121	3.4	GLY280	6.42	1
ILE121	3.4	THR281	6.43	7
ILE121	3.4	PHE282	6.44	19
ILE121	3.4	THR283	6.45	13
ILE121	3.4	LEU284	6.46	1
ILE121	3.4	CYS285	6.47	2
ILE121	3.4	PHE289	6.51	3
GLU122	3.41	PHE282	6.44	2
PHE208	5.47	THR283	6.45	1
B
Residue name 1 (fluctuating atomG-protein)	Ballesteros-Weinstein numbering 1	Residue name 2 (any atom)	Ballesteros-Weinstein numbering 2	The number of atom-atom couplinigG-protein in the residue-residue pair
THR73	2.44	LEU124	3.43	3
ILE72	2.43	ILE154	4.46	1
ILE72	2.43	VAL157	4.49	3
THR73	2.44	VAL157	4.49	5
SER74	2.45	VAL157	4.49	4
HIS93	2.64	ILE309	7.36	4
ILE72	2.43	ARG328	7.55	1
ILE94	2.65	THR100	-	2
LEU95	2.66	LYS97	-	2
LEU95	2.66	MET98	-	4
LEU95	2.66	TRP99	-	1
MET96	2.67	LYS97	-	3
MET96	2.67	MET98	-	3
MET96	2.67	THR189	-	3
MET96	2.67	CYS190	-	4
LYS97	-	ILE94	2.65	2
LYS97	-	LEU95	2.66	8
LYS97	-	MET96	2.67	6
MET98	-	LEU95	2.66	8
MET98	-	MET96	2.67	2
LYS97	-	LYS97	-	1
LYS97	-	MET98	-	2
ILE121	3.4	VAL157	4.49	1
GLU122	3.41	MET156	4.48	1
GLU122	3.41	THR164	4.56	1
GLU122	3.41	SER165	4.57	2
CYS116	3.35	VAL206	5.45	1
ALA119	3.38	VAL206	5.45	1
SER120	3.39	VAL206	5.45	2
SER120	3.39	PHE208	5.47	2
ILE121	3.4	VAL206	5.45	4
GLU122	3.41	SER204	5.43	1
GLU122	3.41	VAL206	5.45	1
CYS116	3.35	TRP286	6.48	2
CYS116	3.35	PHE289	6.51	2
ALA119	3.38	TRP286	6.48	7
ALA119	3.38	PHE290	6.52	1
SER120	3.39	CYS285	6.47	3
SER120	3.39	TRP286	6.48	5
SER120	3.39	PHE290	6.52	1
ILE121	3.4	ILE278	6.4	1
ILE121	3.4	MET279	6.41	3
ILE121	3.4	TRP286	6.48	7
ILE121	3.4	PHE289	6.51	9
ILE121	3.4	ASN293	6.55	1
GLU122	3.41	TRP286	6.48	6
ALA119	3.38	ASN318	7.45	2
SER120	3.39	ASN312	7.39	1
SER120	3.39	TYR316	7.43	2
ILE121	3.4	ASN312	7.39	2
ILE121	3.4	TYR316	7.43	5
ILE121	3.4	SER319	7.46	1
ILE121	3.4	TYR326	7.53	4
GLU122	3.41	ASN318	7.45	1
GLN170	4.62	GLU107	3.26	3
PHE208	5.47	ALA119	3.38	1
PHE208	5.47	SER120	3.39	6
PHE208	5.47	GLU122	3.41	1
PHE208	5.47	CYS125	3.44	1
MET215	5.54	SER120	3.39	1
MET215	5.54	ASP130	3.49	1
MET215	5.54	ARG131	3.5	3
PHE208	5.47	MET279	6.41	1
PHE208	5.47	LEU284	6.46	3
VAL216	5.55	ILE278	6.4	1
MET215	5.54	TYR326	7.53	3
ILE278	6.4	ASP79	2.5	1
PHE282	6.44	ASP79	2.5	8
PHE282	6.44	MET82	2.53	1
PHE289	6.51	MET82	2.53	2
ALA271	6.33	ARG131	3.5	2
LEU275	6.37	ARG131	3.5	16
ILE278	6.4	SER120	3.39	1
ILE278	6.4	ILE121	3.4	3
ILE278	6.4	GLU122	3.41	2
ILE278	6.4	THR123	3.42	1
ILE278	6.4	ILE127	3.46	3
ILE278	6.4	ARG131	3.5	7
MET279	6.41	SER120	3.39	1
MET279	6.41	ILE121	3.4	9
MET279	6.41	GLU122	3.41	2
MET279	6.41	THR123	3.42	2
MET279	6.41	LEU124	3.43	2
MET279	6.41	ILE127	3.46	2
MET279	6.41	ARG131	3.5	14
THR281	6.43	VAL117	3.36	1
THR281	6.43	SER120	3.39	4
THR281	6.43	ILE121	3.4	2
THR281	6.43	LEU124	3.43	2
PHE282	6.44	VAL117	3.36	17
PHE282	6.44	THR118	3.37	7
PHE282	6.44	ALA119	3.38	5
PHE282	6.44	SER120	3.39	21
PHE282	6.44	ILE121	3.4	4
PHE282	6.44	GLU122	3.41	21
PHE282	6.44	THR123	3.42	21
PHE282	6.44	LEU124	3.43	8
PHE282	6.44	CYS125	3.44	10
PHE282	6.44	VAL126	3.45	1
PHE282	6.44	ILE127	3.46	6
PHE282	6.44	ALA128	3.47	5
PHE282	6.44	VAL129	3.48	1
THR283	6.45	SER120	3.39	2
THR283	6.45	ILE121	3.4	4
THR283	6.45	GLU122	3.41	1
THR283	6.45	LEU124	3.43	1
CYS285	6.47	SER120	3.39	1
PHE289	6.51	VAL114	3.33	6
PHE289	6.51	VAL117	3.36	2
MET279	6.41	PRO211	5.5	1
MET279	6.41	ILE214	5.53	2
PHE282	6.44	VAL216	5.55	1
THR283	6.45	PHE208	5.47	3
PHE289	6.51	ALA200	5.39	3
ILE278	6.4	ASN318	7.45	11
ILE278	6.4	SER319	7.46	2
ILE278	6.4	TYR326	7.53	8
MET279	6.41	ASN318	7.45	23
MET279	6.41	TYR326	7.53	23
GLY280	6.42	ASN318	7.45	8
GLY280	6.42	TYR326	7.53	3
THR281	6.43	ASN318	7.45	8
THR281	6.43	SER319	7.46	9
THR281	6.43	GLY320	7.47	4
THR281	6.43	TYR326	7.53	2
PHE282	6.44	ASN312	7.39	1
PHE282	6.44	ASN318	7.45	22
PHE282	6.44	SER319	7.46	24
PHE282	6.44	GLY320	7.47	11
PHE282	6.44	PHE321	7.48	2
PHE282	6.44	ILE325	7.52	7
PHE282	6.44	TYR326	7.53	12
THR283	6.45	LEU311	7.38	3
THR283	6.45	ASN312	7.39	1
THR283	6.45	ILE314	7.41	6
THR283	6.45	GLY315	7.42	4
THR283	6.45	ASN318	7.45	28
THR283	6.45	SER319	7.46	1
THR283	6.45	ILE325	7.52	2
LEU284	6.46	LEU311	7.38	5
LEU284	6.46	ILE314	7.41	1
LEU284	6.46	ASN318	7.45	7
LEU284	6.46	ILE325	7.52	1
CYS285	6.47	GLY320	7.47	1
PHE289	6.51	ASN312	7.39	2
ILE278	6.4	CYS327	7.54	1
ILE309	7.36	TRP32	1.31	1
ILE309	7.36	MET82	2.53	1
ILE309	7.36	ASP113	3.32	3
TYR308	7.35	ALA200	5.39	1
TYR308	7.35	TRP286	6.48	11
TYR308	7.35	ASN293	6.55	7
TYR308	7.35	ILE294	6.56	4
TYR308	7.35	VAL295	6.57	29
ILE309	7.36	TRP286	6.48	3
ILE309	7.36	ASN293	6.55	10
ILE309	7.36	HIS296	6.58	3
