# Supplementary material for: G-Protein/β-Arrestin-Linked Fluctuating Network of G-Protein-Coupled Receptors for Predicting Drug Efficacy and Bias Using Short-Term Molecular Dynamics Simulation
Source: PLoS One. 2016 May 17;11(5):e0155816. doi: 10.1371/journal.pone.0155816 (PMC4871340; doi:10.1371/journal.pone.0155816)
Supplement: S3 File — All of the residues that include the fluctuating atomsβ-arrestin are listed. The number of the fluctuating atomsβ-arrestin in the residue is shown in the right column. (XLS) [file pone.0155816.s011.xls]

## Sheet: S4 Table
Residue name	Ballesteros-Weinstein numbering	The number of fluctuating atomsG-protein in the residue
VAL44	1.43	2
GLY50	1.49	1
VAL52	1.51	3
LEU53	1.52	3
THR56	1.55	3
ARG63	-	2
PHE71	2.42	2
LYS140	-	2
SER143	-	2
GLN179	-	1
ILE182	-	2
TYR219	5.58	1
GLN224	5.63	2
ILE278	6.4	1
THR283	6.45	4
HIS296	6.58	1
PRO323	7.5	6
LEU324	7.51	3
ILE325	7.52	1
PHE336	8.54	1
LEU339	8.57	1
