# Supplementary material for: G-Protein/β-Arrestin-Linked Fluctuating Network of G-Protein-Coupled Receptors for Predicting Drug Efficacy and Bias Using Short-Term Molecular Dynamics Simulation
Source: PLoS One. 2016 May 17;11(5):e0155816. doi: 10.1371/journal.pone.0155816 (PMC4871340; doi:10.1371/journal.pone.0155816)
Supplement: S4 File — (A) All of the residue—residue pairs that include the atom–atom couplingsβ-arrestin between the two fluctuating atomsβ-arrestin are listed. The number of the atom–atom couplingsβ-arrestin in the residue—residue pair is shown in the right column. (B) All of the residue—residue pairs that include the atom–atom couplingsβ-arrestin between a fluctuating atomsβ-arrestin and any other atom in different helix/loop are listed. (XLS) [file pone.0155816.s012.xls]

## Sheet: S5 Table
A
Residue name 1 (fluctuating atomβ-arrestin)	Ballesteros-Weinstein numbering 1	Residue name 2 (fluctuating atomβ-arrestin)	Ballesteros-Weinstein numbering 2	The number of atom-atom couplinigβ-arrestin in the residue-residue pair
VAL52	1.51	PRO323	7.5	5
THR56	1.55	PRO323	7.5	1
B
Residue name 1 (fluctuating atomβ-arrestin)	Ballesteros-Weinstein numbering 1	Residue name 2 (any atom)	Ballesteros-Weinstein numbering 2	The number of atom-atom couplinigβ-arrestin in the residue-residue pair
VAL44	1.43	VAL86	2.57	6
VAL44	1.43	SER319	7.46	2
VAL44	1.43	GLY320	7.47	2
VAL52	1.51	SER319	7.46	6
VAL52	1.51	GLY320	7.47	1
VAL52	1.51	ASN322	7.49	2
LEU53	1.52	ASN322	7.49	4
GLY50	1.49	CYS327	7.54	1
THR56	1.55	PHE332	8.5	3
THR56	1.55	ILE334	8.52	2
THR56	1.55	ALA335	8.53	5
THR56	1.55	PHE336	8.54	5
THR56	1.55	GLN337	8.55	3
THR56	1.55	GLU338	8.56	4
THR56	1.55	LEU339	8.57	2
PHE71	2.42	VAL126	3.45	2
TYR219	5.58	TYR326	7.53	1
THR283	6.45	LEU124	3.43	8
ILE278	6.4	TYR326	7.53	2
THR283	6.45	ASN318	7.45	2
PRO323	7.5	ILE47	1.46	1
PRO323	7.5	VAL52	1.51	1
PRO323	7.5	LEU53	1.52	14
LEU324	7.51	LEU53	1.52	2
LEU324	7.51	ILE58	1.57	1
PRO323	7.5	LEU75	2.46	2
PRO323	7.5	ASP79	2.5	1
LEU324	7.51	ILE72	2.43	2
ILE325	7.52	ASP79	2.5	1
PRO323	7.5	THR281	6.43	2
ILE325	7.52	PHE282	6.44	4
PRO323	7.5	CYS327	7.54	1
PRO323	7.5	ARG328	7.55	2
PRO323	7.5	PHE336	8.54	2
PHE336	8.54	ASN322	7.49	1
